# Supplementary material for: Surface chemistry governs cellular tropism of nanoparticles in the brain
Source: Nat Commun. 2017 May 19;8:15322. doi: 10.1038/ncomms15322 (PMC5454541; doi:10.1038/ncomms15322)
Supplement: Supplementary Data 1 — Data ANOVA analysis [file ncomms15322-s2.xlsx]

## Sheet: Fig s5, s12 Cell type and Time
PLA Healthy	SS	DF	MS	F (DFn, DFd)	P value
Interaction	482552	2	241276	F (2, 18) = 3.981	P=0.0370
Cell Type	1349239	2	674619	F (2, 18) = 11.13	P=0.0007
Time	11337627	1	11337627	F (1, 18) = 187	P<0.0001
Residual	1091042	18	60613
PLA-PEG Healthy	SS	DF	MS	F (DFn, DFd)	P value
Interaction	181.6	2	90.79	F (2, 18) = 0.0026	P=0.9974
Cell Type	82.58	2	41.29	F (2, 18) = 0.001183	P=0.9988
Time	358926	1	358926	F (1, 18) = 10.28	P=0.0049
Residual	628440	18	34913
PLA-HPG Healthy	SS	DF	MS	F (DFn, DFd)	P value
Interaction	14450	2	7225	F (2, 18) = 0.9175	P=0.4174
Cell Type	14931	2	7466	F (2, 18) = 0.948	P=0.4060
Time	1353275	1	1353275	F (1, 18) = 171.8	P<0.0001
Residual	141746	18	7875
PLA-HPG-CHO Healthy	SS	DF	MS	F (DFn, DFd)	P value
Interaction	1317403	2	658701	F (2, 18) = 4.488	P=0.0262
Cell Type	4338156	2	2169078	F (2, 18) = 14.78	P=0.0002
Time	43304593	1	43304593	F (1, 18) = 295.1	P<0.0001
Residual	2641642	18	146758
PLA Tumor	SS	DF	MS	F (DFn, DFd)	P value
Interaction	135433778	3	45144593	F (3, 23) = 37.58	P<0.0001
Cell Type	202349604	3	67449868	F (3, 23) = 56.14	P<0.0001
Time	39664536	1	39664536	F (1, 23) = 33.01	P<0.0001
Residual	27632969	23	1201433
PLA-PEG Tumor	SS	DF	MS	F (DFn, DFd)	P value
Interaction	16585813	3	5528604	F (3, 24) = 5.139	P=0.0069
Cell Type	98734918	3	32911639	F (3, 24) = 30.59	P<0.0001
Time	22613485	1	22613485	F (1, 24) = 21.02	P=0.0001
Residual	25819006	24	1075792
PLA-HPG Tumor	SS	DF	MS	F (DFn, DFd)	P value
Interaction	1365553	3	455184	F (3, 28) = 0.4503	P=0.7191
Cell Type	149538884	3	49846295	F (3, 28) = 49.31	P<0.0001
Time	150436	1	150436	F (1, 28) = 0.1488	P=0.7026
Residual	28304693	28	1010882
PLA-HPG-CHO Tumor	SS	DF	MS	F (DFn, DFd)	P value
Interaction	693191821	3	231063940	F (3, 24) = 17.83	P<0.0001
Cell Type	3699846962	3	1233282321	F (3, 24) = 95.15	P<0.0001
Time	31347619	1	31347619	F (1, 24) = 2.418	P=0.1330
Residual	311087642	24	12961985

## Sheet: Fig s5, s12 Cell, Particle type
Source of Variation	% of total variation	P value	P value summary	Significant?
Interaction	10.02	0.0563	ns	No
Cell Type	7.661	0.0099	**	Yes
Particle Type	56.1	<0.0001	****	Yes
Healthy 4 h	SS	DF	MS	F (DFn, DFd)	P value	P value summary	% of total variation
Interaction	323891	6	53982	F (6, 36) = 2.292	P=0.0563	ns	10.02
Cell Type	247684	2	123842	F (2, 36) = 5.259	P=0.0099	**	7.661
Particle Type	1813699	3	604566	F (3, 36) = 25.67	P<0.0001	****	56.1
Residual	847699	36	23547
Source of Variation	% of total variation	P value	P value summary	Significant?
Interaction	5.576	<0.0001	****	Yes
Cell Type	4.057	<0.0001	****	Yes
Particle Type	85.3	<0.0001	****	Yes
Healthy 24 h	SS	DF	MS	F (DFn, DFd)	P value	P value summary	% of total variation
Interaction	4020161	6	670027	F (6, 36) = 6.599	P<0.0001	****	5.576
Cell Type	2925258	2	1462629	F (2, 36) = 14.41	P<0.0001	****	4.057
Particle Type	61497714	3	20499238	F (3, 36) = 201.9	P<0.0001	****	85.3
Residual	3655171	36	101533
Source of Variation	% of total variation	P value	P value summary	Significant?
Interaction	19.67	<0.0001	****	Yes
Cell Type	20.05	<0.0001	****	Yes
Particle Type	50.34	<0.0001	****	Yes
Tumor 4 h	SS	DF	MS	F (DFn, DFd)	P value	P value summary	% of total variation
Interaction	382291117	9	42476791	F (9, 51) = 12.64	P<0.0001	****	19.67
Cell Type	389747973	3	129915991	F (3, 51) = 38.66	P<0.0001	****	20.05
Particle Type	978498652	3	326166217	F (3, 51) = 97.05	P<0.0001	****	50.34
Residual	171398905	51	3360763
Source of Variation	% of total variation	P value	P value summary	Significant?
Interaction	32.62	<0.0001	****	Yes
Cell Type	42.92	<0.0001	****	Yes
Particle Type	20.5	<0.0001	****	Yes
Tumor 24 h	SS	DF	MS	F (DFn, DFd)	P value	P value summary	% of total variation
Interaction	1823016690	9	202557410	F (9, 48) = 43.91	P<0.0001	****	32.62
Cell Type	2398369850	3	799456617	F (3, 48) = 173.3	P<0.0001	****	42.92
Particle Type	1145577083	3	381859028	F (3, 48) = 82.77	P<0.0001	****	20.5
Residual	221445405	48	4613446

## Sheet: Fig s8 Tumor Time
PLA NPs	SS	DF	MS	F (DFn, DFd)	P value
Interaction	0.703	1	0.703	F (1, 20) = 0.01366	P=0.9081
Time	10810	1	10810	F (1, 20) = 210.1	P<0.0001
Healthy v Tumor	4505	1	4505	F (1, 20) = 87.55	P<0.0001
Residual	1029	20	51.46
PLA-PEG NPs	SS	DF	MS	F (DFn, DFd)	P value
Interaction	134.2	1	134.2	F (1, 20) = 2.849	P=0.1070
Time	3145	1	3145	F (1, 20) = 66.72	P<0.0001
Healthy v Tumor	4054	1	4054	F (1, 20) = 86.02	P<0.0001
Residual	942.6	20	47.13
PLA-HPG NPs	SS	DF	MS	F (DFn, DFd)	P value
Interaction	1484	1	1484	F (1, 20) = 72.83	P<0.0001
Time	5201	1	5201	F (1, 20) = 255.3	P<0.0001
Healthy v Tumor	9200	1	9200	F (1, 20) = 451.5	P<0.0001
Residual	407.5	20	20.38
PLA-HPG-CHO NPs	SS	DF	MS	F (DFn, DFd)	P value
Interaction	48.01	1	48.01	F (1, 20) = 1.31	P=0.2660
Time	15967	1	15967	F (1, 20) = 435.5	P<0.0001
Healthy v Tumor	824.5	1	824.5	F (1, 20) = 22.49	P=0.0001
Residual	733.2	20	36.66
